# Supplementary material for: Bis(5-methyl­pyrazine-2-carboxyl­ato-κ2 N,O)nickel(II)
Source: Acta Crystallogr Sect E Struct Rep Online. 2012 Jun 16;68(Pt 7):m919. doi: 10.1107/S1600536812024749 (PMC3393186; doi:10.1107/S1600536812024749)
Supplement: Supplementary file 1 [file e-68-0m919-sup1.cif]

##############################################################################
#                                                                            #
# This CIF contains the data in a paper accepted for publication in          #
# Acta Crystallographica Section E. It conforms to the requirements of       #
# Notes for Authors for Acta Crystallographica Section E, and has been       #
# peer reviewed under the auspices of the IUCr Commission on Journals.       #
#                                                                            #
# Full details of the Crystallographic Information File format               #
# are given in the paper "The Crystallographic Information File (CIF):       #
# a New Standard Archive File for Crystallography" by S. R. Hall, F. H.      #
# Allen and I. D. Brown [Acta Cryst. (1991), A47, 655-685].                  #
#                                                                            #
# The current version of the core CIF dictionary is obtainable from          #
# ftp://ftp.iucr.org/pub/cif_core.dic.                                       #
#                                                                            #
# Software is freely available for graphical display of the structure(s)     #
# in this CIF. For information consult the CIF software page                 #
# http://www.iucr.org/resources/cif/software.                                #
#                                                                            #
# This file may be used for bona fide research purposes within the           #
# scientific community so long as proper attribution is given to the journal # 
# article from which it was obtained.                                        #
#                                                                            #
##############################################################################
data_I
_audit_creation_method     SHELXL-97
_chemical_name_systematic
;
Bis(5-methylpyrazine-2-carboxylato-\k^2^<i>N</i>,<i>O</i>)nickel(II)
;
_chemical_name_common     ?
_chemical_formula_moiety     'C12 H10 N4 Ni O4'
_chemical_formula_sum     'C12 H10 N4 Ni O4'
_chemical_formula_iupac     '[Ni (C6 H5 N2 O2)2]'
_chemical_formula_weight     332.95
_chemical_melting_point     ?
_symmetry_cell_setting     monoclinic
_symmetry_space_group_name_H-M     'P 21/c'
_symmetry_space_group_name_Hall     '-P 2ybc'
loop_
    _symmetry_equiv_pos_as_xyz
    'x, y, z'
    '-x, y+1/2, -z+1/2'
    '-x, -y, -z'
    'x, -y-1/2, z-1/2'
_cell_length_a     11.3098(19)
_cell_length_b     7.6721(11)
_cell_length_c     7.5467(10)
_cell_angle_alpha     90.00
_cell_angle_beta     105.647(2)
_cell_angle_gamma     90.00
_cell_volume     630.56(16)
_cell_formula_units_Z     2
_cell_measurement_reflns_used     2220
_cell_measurement_theta_min     1.25
_cell_measurement_theta_max     24.05
_cell_measurement_temperature     298(2)
_exptl_crystal_description     block
_exptl_crystal_colour     green
_exptl_crystal_size_max     0.42
_exptl_crystal_size_mid     0.31
_exptl_crystal_size_min     0.19
_exptl_crystal_density_diffrn     1.754
_exptl_crystal_density_meas     1.754
_exptl_crystal_density_method     'not measured'
_exptl_crystal_F_000     340
_exptl_absorpt_coefficient_mu     1.561
_exptl_absorpt_correction_type     multi-scan
_exptl_absorpt_process_details     '(SADABS; Sheldrick, 1996)'
_exptl_absorpt_correction_T_min     0.5600
_exptl_absorpt_correction_T_max     0.7558
_exptl_special_details     ?
_diffrn_ambient_temperature     298(2)
_diffrn_radiation_type     MoK\a
_diffrn_radiation_wavelength     0.71073
_diffrn_radiation_source     'fine-focus sealed tube'
_diffrn_radiation_monochromator     graphite
_diffrn_measurement_device_type     'Bruker APEXII CCD'
_diffrn_measurement_method     '\f and \w scans'
_diffrn_detector_area_resol_mean     ?
_diffrn_reflns_number     2875
_diffrn_reflns_av_R_equivalents     0.0571
_diffrn_reflns_av_sigmaI/netI     0.0645
_diffrn_reflns_theta_min     1.87
_diffrn_reflns_theta_max     24.97
_diffrn_reflns_theta_full     24.97
_diffrn_measured_fraction_theta_max     0.995
_diffrn_measured_fraction_theta_full     0.995
_diffrn_reflns_limit_h_min     -13
_diffrn_reflns_limit_h_max     10
_diffrn_reflns_limit_k_min     -9
_diffrn_reflns_limit_k_max     6
_diffrn_reflns_limit_l_min     -8
_diffrn_reflns_limit_l_max     8
_diffrn_standards_number     ?
_diffrn_standards_interval_count     ?
_diffrn_standards_interval_time     ?
_diffrn_standards_decay_%     ?
_refine_special_details
;
 Refinement of F^2^ against ALL reflections.  The weighted R-factor wR and
 goodness of fit S are based on F^2^, conventional R-factors R are based
 on F, with F set to zero for negative F^2^. The threshold expression of
 F^2^ > 2sigma(F^2^) is used only for calculating R-factors(gt) etc. and is
 not relevant to the choice of reflections for refinement.  R-factors based
 on F^2^ are statistically about twice as large as those based on F, and R-
 factors based on ALL data will be even larger.
;
_reflns_number_total     1105
_reflns_number_gt     827
_reflns_threshold_expression     I>2sigma(I)
_refine_ls_structure_factor_coef     Fsqd
_refine_ls_matrix_type     full
_refine_ls_R_factor_all     0.0814
_refine_ls_R_factor_gt     0.0621
_refine_ls_wR_factor_gt     0.1508
_refine_ls_wR_factor_ref     0.1756
_refine_ls_goodness_of_fit_ref     1.030
_refine_ls_restrained_S_all     1.030
_refine_ls_number_reflns     1105
_refine_ls_number_parameters     97
_refine_ls_number_restraints     0
_refine_ls_hydrogen_treatment     constr
_refine_ls_weighting_scheme     calc
_refine_ls_weighting_details
         'calc w=1/[\s^2^(Fo^2^)+(0.1210P)^2^+0.1670P] where P=(Fo^2^+2Fc^2^)/3'
_atom_sites_solution_hydrogens     geom
_atom_sites_solution_primary     direct
_atom_sites_solution_secondary     difmap
_refine_ls_shift/su_max     0.000
_refine_ls_shift/su_mean     0.000
_refine_diff_density_max     1.338
_refine_diff_density_min     -1.374
_refine_ls_extinction_method     none
_refine_ls_extinction_coef     ?
loop_
    _atom_type_symbol
    _atom_type_description
    _atom_type_scat_dispersion_real
    _atom_type_scat_dispersion_imag
    _atom_type_scat_source
    'C' 'C' 0.0033 0.0016
                         'International Tables Vol C Tables 4.2.6.8 and 6.1.1.4'
    'H' 'H' 0.0000 0.0000
                         'International Tables Vol C Tables 4.2.6.8 and 6.1.1.4'
    'N' 'N' 0.0061 0.0033
                         'International Tables Vol C Tables 4.2.6.8 and 6.1.1.4'
    'O' 'O' 0.0106 0.0060
                         'International Tables Vol C Tables 4.2.6.8 and 6.1.1.4'
    'Ni' 'Ni' 0.3393 1.1124
                         'International Tables Vol C Tables 4.2.6.8 and 6.1.1.4'
_computing_data_collection     'APEX2 (Bruker, 2004)'
_computing_cell_refinement     'SAINT (Bruker, 2004)'
_computing_data_reduction     'SAINT (Bruker, 2004)'
_computing_structure_solution     'SHELXS97 (Sheldrick, 2008)'
_computing_structure_refinement     'SHELXL97 (Sheldrick, 2008)'
_computing_molecular_graphics     'SHELXTL (Sheldrick, 2008)'
_computing_publication_material     'SHELXTL (Sheldrick, 2008)'
loop_
    _atom_site_type_symbol
    _atom_site_label
    _atom_site_fract_x
    _atom_site_fract_y
    _atom_site_fract_z
    _atom_site_U_iso_or_equiv
    _atom_site_adp_type
    _atom_site_calc_flag
    _atom_site_refinement_flags
    _atom_site_occupancy
    _atom_site_symmetry_multiplicity
    _atom_site_disorder_assembly
    _atom_site_disorder_group
    Ni Ni1 0.5000 0.5000 0.5000 0.0317(4) Uani d S 1 2 . .
    N N1 0.3510(4) 0.4618(5) 0.5844(6) 0.0312(10) Uani d . 1 1 . .
    N N2 0.1370(5) 0.4682(6) 0.6946(7) 0.0475(13) Uani d . 1 1 . .
    O O1 0.4846(3) 0.7385(4) 0.5791(5) 0.0412(9) Uani d . 1 1 . .
    O O2 0.3624(4) 0.9088(5) 0.6943(5) 0.0485(10) Uani d . 1 1 . .
    C C1 0.3918(5) 0.7680(7) 0.6395(7) 0.0355(12) Uani d . 1 1 . .
    C C2 0.3114(5) 0.6106(6) 0.6398(6) 0.0342(12) Uani d . 1 1 . .
    C C3 0.2062(5) 0.6111(7) 0.6967(8) 0.0463(14) Uani d . 1 1 . .
    H H3 0.1814 0.7151 0.7389 0.056 Uiso calc R 1 1 . .
    C C4 0.2869(4) 0.3151(7) 0.5865(7) 0.0360(12) Uani d . 1 1 . .
    H H4 0.3148 0.2096 0.5523 0.043 Uiso calc R 1 1 . .
    C C5 0.1780(5) 0.3214(7) 0.6401(7) 0.0404(13) Uani d . 1 1 . .
    C C6 0.1017(5) 0.1600(8) 0.6309(8) 0.0529(15) Uani d . 1 1 . .
    H H6A 0.0434 0.1771 0.7011 0.079 Uiso calc R 1 1 . .
    H H6B 0.1541 0.0633 0.6806 0.079 Uiso calc R 1 1 . .
    H H6C 0.0588 0.1362 0.5051 0.079 Uiso calc R 1 1 . .
loop_
    _atom_site_aniso_label
    _atom_site_aniso_U_11
    _atom_site_aniso_U_22
    _atom_site_aniso_U_33
    _atom_site_aniso_U_12
    _atom_site_aniso_U_13
    _atom_site_aniso_U_23
    Ni1 0.0421(6) 0.0079(5) 0.0502(7) -0.0023(3) 0.0210(4) -0.0035(3)
    N1 0.039(2) 0.016(2) 0.040(2) -0.0016(17) 0.0133(18) 0.0004(16)
    N2 0.052(3) 0.033(3) 0.062(3) -0.003(2) 0.023(2) -0.005(2)
    O1 0.053(2) 0.0154(18) 0.059(2) -0.0040(16) 0.0209(18) -0.0051(17)
    O2 0.067(2) 0.014(2) 0.068(3) 0.0046(18) 0.0242(19) -0.0060(17)
    C1 0.048(3) 0.016(3) 0.041(3) 0.000(2) 0.010(2) -0.001(2)
    C2 0.046(3) 0.019(3) 0.039(3) 0.001(2) 0.013(2) -0.004(2)
    C3 0.059(4) 0.026(3) 0.061(3) 0.004(2) 0.027(3) -0.007(2)
    C4 0.044(3) 0.016(3) 0.048(3) -0.001(2) 0.012(2) -0.002(2)
    C5 0.050(3) 0.030(3) 0.044(3) -0.007(2) 0.018(2) 0.001(2)
    C6 0.058(3) 0.037(3) 0.067(4) -0.015(3) 0.022(3) -0.003(3)
_geom_special_details
;
 All esds (except the esd in the dihedral angle between two l.s. planes)
 are estimated using the full covariance matrix.  The cell esds are taken
 into account individually in the estimation of esds in distances, angles
 and torsion angles; correlations between esds in cell parameters are only
 used when they are defined by crystal symmetry.  An approximate (isotropic)
 treatment of cell esds is used for estimating esds involving l.s. planes.
;
loop_
    _geom_bond_atom_site_label_1
    _geom_bond_atom_site_label_2
    _geom_bond_site_symmetry_2
    _geom_bond_distance
    _geom_bond_publ_flag
    Ni1 O1 . 1.947(3) ?
    Ni1 O1 3_666 1.947(3) ?
    Ni1 N1 . 1.977(4) ?
    Ni1 N1 3_666 1.977(4) ?
    N1 C2 . 1.335(6) ?
    N1 C4 . 1.341(6) ?
    N2 C5 . 1.325(7) ?
    N2 C3 . 1.345(7) ?
    O1 C1 . 1.272(6) ?
    O2 C1 . 1.233(6) ?
    C1 C2 . 1.512(7) ?
    C2 C3 . 1.370(7) ?
    C3 H3 . 0.9300 ?
    C4 C5 . 1.397(7) ?
    C4 H4 . 0.9300 ?
    C5 C6 . 1.501(7) ?
    C6 H6A . 0.9600 ?
    C6 H6B . 0.9600 ?
    C6 H6C . 0.9600 ?
loop_
    _geom_angle_atom_site_label_1
    _geom_angle_atom_site_label_2
    _geom_angle_atom_site_label_3
    _geom_angle_site_symmetry_1
    _geom_angle_site_symmetry_3
    _geom_angle
    _geom_angle_publ_flag
    O1 Ni1 O1 . 3_666 180.0000(10)
                                 ?
    O1 Ni1 N1 . . 83.45(16) ?
    O1 Ni1 N1 3_666 . 96.55(16) ?
    O1 Ni1 N1 . 3_666 96.55(16) ?
    O1 Ni1 N1 3_666 3_666 83.45(16) ?
    N1 Ni1 N1 . 3_666 180.0 ?
    C2 N1 C4 . . 119.1(4) ?
    C2 N1 Ni1 . . 111.2(3) ?
    C4 N1 Ni1 . . 129.7(4) ?
    C5 N2 C3 . . 116.4(5) ?
    C1 O1 Ni1 . . 115.3(3) ?
    O2 C1 O1 . . 126.8(5) ?
    O2 C1 C2 . . 118.9(4) ?
    O1 C1 C2 . . 114.4(4) ?
    N1 C2 C3 . . 119.6(5) ?
    N1 C2 C1 . . 115.5(4) ?
    C3 C2 C1 . . 124.9(5) ?
    N2 C3 C2 . . 123.1(5) ?
    N2 C3 H3 . . 118.5 ?
    C2 C3 H3 . . 118.5 ?
    N1 C4 C5 . . 119.7(5) ?
    N1 C4 H4 . . 120.1 ?
    C5 C4 H4 . . 120.1 ?
    N2 C5 C4 . . 122.0(5) ?
    N2 C5 C6 . . 118.1(5) ?
    C4 C5 C6 . . 119.9(5) ?
    C5 C6 H6A . . 109.5 ?
    C5 C6 H6B . . 109.5 ?
    H6A C6 H6B . . 109.5 ?
    C5 C6 H6C . . 109.5 ?
    H6A C6 H6C . . 109.5 ?
    H6B C6 H6C . . 109.5 ?
loop_
    _geom_torsion_atom_site_label_1
    _geom_torsion_atom_site_label_2
    _geom_torsion_atom_site_label_3
    _geom_torsion_atom_site_label_4
    _geom_torsion_site_symmetry_1
    _geom_torsion_site_symmetry_2
    _geom_torsion_site_symmetry_3
    _geom_torsion_site_symmetry_4
    _geom_torsion
    _geom_torsion_publ_flag
    O1 Ni1 N1 C2 . . . . 3.6(3) ?
    O1 Ni1 N1 C2 3_666 . . . -176.4(3) ?
    N1 Ni1 N1 C2 3_666 . . .  -8E1(10)
                                      ?
    O1 Ni1 N1 C4 . . . . -178.8(5) ?
    O1 Ni1 N1 C4 3_666 . . . 1.2(5) ?
    N1 Ni1 N1 C4 3_666 . . .  10E1(10)
                                      ?
    O1 Ni1 O1 C1 3_666 . . .  -15E1(10)
                                       ?
    N1 Ni1 O1 C1 . . . . -2.3(3) ?
    N1 Ni1 O1 C1 3_666 . . . 177.7(3) ?
    Ni1 O1 C1 O2 . . . . -178.9(4) ?
    Ni1 O1 C1 C2 . . . . 0.5(5) ?
    C4 N1 C2 C3 . . . . -0.3(7) ?
    Ni1 N1 C2 C3 . . . . 177.6(4) ?
    C4 N1 C2 C1 . . . . 177.8(4) ?
    Ni1 N1 C2 C1 . . . . -4.3(5) ?
    O2 C1 C2 N1 . . . . -177.9(4) ?
    O1 C1 C2 N1 . . . . 2.7(6) ?
    O2 C1 C2 C3 . . . . 0.1(8) ?
    O1 C1 C2 C3 . . . . -179.3(5) ?
    C5 N2 C3 C2 . . . . 2.5(9) ?
    N1 C2 C3 N2 . . . . -2.2(9) ?
    C1 C2 C3 N2 . . . . 179.9(5) ?
    C2 N1 C4 C5 . . . . 2.2(7) ?
    Ni1 N1 C4 C5 . . . . -175.2(3) ?
    C3 N2 C5 C4 . . . . -0.4(8) ?
    C3 N2 C5 C6 . . . . -178.4(5) ?
    N1 C4 C5 N2 . . . . -1.9(8) ?
    N1 C4 C5 C6 . . . . 176.0(5) ?
data_global
_journal_date_recd_electronic     2012-05-23
_journal_date_accepted     2012-05-30
_journal_name_full     'Acta Crystallographica, Section E'
_journal_year     2012
_journal_volume     68
_journal_issue      7
_journal_page_first     m919
_journal_page_last     m919
_journal_paper_category     QM
_journal_paper_doi     10.1107/S1600536812024749
_journal_coeditor_code     RU2036
_publ_contact_author_name     'Qi Yang'
_publ_contact_author_address
;
     College of Chemistry and Materials Science
     Northwest University
     Xi'an 710069
     Shaanxi
     People's Republic of China
;
_publ_contact_author_email     ken730@126.com
_publ_contact_author_fax     86-29-88303798
_publ_contact_author_phone     86-29-88302604
_publ_section_title
;
Bis(5-methylpyrazine-2-carboxylato-\k^2^<i>N</i>,<i>O</i>)nickel(II)
;
loop_
    _publ_author_name
    _publ_author_address
    'Qi-Ying Shi'
;
     Department of Chemistry and Chemical Engineering
     Shangluo University
     Shangluo 726000
     Shaanxi
     People's Republic of China
;
    'Guo-Chun Zhang'
;
     Department of Chemistry and Chemical Engineering
     Shangluo University
     Shangluo 726000
     Shaanxi
     People's Republic of China
     College of Chemistry and Materials Science
     Northwest University
     Xi'an 710069
     Shaanxi
     People's Republic of China
;
    'Chun-Sheng Zhou'
;
     Department of Chemistry and Chemical Engineering
     Shangluo University
     Shangluo 726000
     Shaanxi
     People's Republic of China
;
    'Qi Yang'
;
     College of Chemistry and Materials Science
     Northwest University
     Xi'an 710069
     Shaanxi
     People's Republic of China
;
