# Supplementary material for: Bis(5-methyl­pyrazine-2-carboxyl­ato-κ2 N,O)nickel(II)
Source: Acta Crystallogr Sect E Struct Rep Online. 2012 Jun 16;68(Pt 7):m919. doi: 10.1107/S1600536812024749 (PMC3393186; doi:10.1107/S1600536812024749)
Supplement: Supplementary file 2 [file e-68-0m919-Isup2.hkl]

# 
# h,k,l, Fc-squared, Fo-squared, sigma(Fo-squared) and status flag 
# 
data_I
_shelx_title ' 080123d in P2(1)/c' 
_shelx_refln_list_code          4 
_shelx_F_calc_maximum      173.23 
_exptl_crystal_F_000       340.00 
_reflns_d_resolution_high  0.8419 
 
loop_ 
 _symmetry_equiv_pos_as_xyz 
 'x, y, z' 
 '-x, y+1/2, -z+1/2' 
 '-x, -y, -z' 
 'x, -y-1/2, z-1/2' 
 
_cell_length_a    11.3098 
_cell_length_b     7.6721 
_cell_length_c     7.5467 
_cell_angle_alpha  90.000 
_cell_angle_beta  105.647 
_cell_angle_gamma  90.000 
 
_shelx_F_squared_multiplier     1.000 
 
loop_ 
 _refln_index_h 
 _refln_index_k 
 _refln_index_l 
 _refln_F_squared_calc 
 _refln_F_squared_meas 
 _refln_F_squared_sigma 
 _refln_observed_status 
   1   0   0     8529.95     6351.16    398.96 o 
   2   0   0      129.49      155.35     11.07 o 
   3   0   0     2213.36     1968.90     89.94 o 
   4   0   0        6.50       17.25      4.39 o 
   5   0   0     2637.94     2511.28    114.70 o 
   6   0   0     4056.21     4024.52    182.87 o 
   7   0   0     1674.22     1476.42     68.61 o 
   8   0   0      876.64      829.76     39.35 o 
   9   0   0      533.31      530.38     38.62 o 
  10   0   0      425.93      430.44     33.26 o 
  11   0   0       84.83       77.19     13.50 o 
  12   0   0       29.04       21.87     10.65 o 
   1   1   0       17.94       15.31      1.66 o 
   2   1   0     3561.61     3312.87    100.41 o 
   3   1   0      134.24      106.77      7.24 o 
   4   1   0      401.54      304.53      9.54 o 
   5   1   0        5.86        3.37      1.65 o 
   6   1   0      197.00      181.44     10.69 o 
   7   1   0        3.32       -0.79      3.00 o 
   8   1   0       71.68       62.10      7.41 o 
   9   1   0       32.20       23.94      6.28 o 
  10   1   0        0.06        2.30      5.56 o 
  11   1   0       26.65       27.79      7.40 o 
  12   1   0       65.16       85.20     10.53 o 
   0   2   0      713.90     1323.16     88.25 o 
   1   2   0      603.60      965.64    154.22 o 
   2   2   0      425.19      507.85     21.89 o 
   3   2   0      330.01      353.46     12.55 o 
   4   2   0        8.72        5.26      1.74 o 
   5   2   0      675.57      713.44     24.10 o 
   6   2   0     1275.21     1123.34     51.52 o 
   7   2   0      584.05      538.54     26.87 o 
   8   2   0      560.78      513.51     21.64 o 
   9   2   0       14.28        5.28      5.55 o 
  10   2   0        1.18       -6.42      5.64 o 
  11   2   0      135.60      146.36     12.40 o 
  12   2   0       54.23       62.86     10.37 o 
   1   3   0      249.06      382.36     20.15 o 
   2   3   0       96.76      136.05      7.55 o 
   3   3   0      733.52      942.01     31.72 o 
   4   3   0      212.95      223.79      9.13 o 
   5   3   0        4.46        0.49      2.20 o 
   6   3   0       74.37       80.88      6.70 o 
   7   3   0       34.50       45.15      5.80 o 
   8   3   0        1.80       -2.62      3.96 o 
   9   3   0      106.17      109.82      8.71 o 
  10   3   0        3.25       -3.74      9.46 o 
  11   3   0        0.20       -9.90      6.60 o 
  12   3   0        6.95        3.09     10.50 o 
   0   4   0     1791.70     3013.43    199.70 o 
   1   4   0     3483.07     5455.82    292.51 o 
   2   4   0     4148.49     5868.82    271.97 o 
   3   4   0     2560.44     3430.31    129.31 o 
   4   4   0     1150.69     1332.95     44.63 o 
   5   4   0     1036.86     1108.95     43.75 o 
   6   4   0      818.26      898.45     36.30 o 
   7   4   0      444.54      437.52     23.79 o 
   8   4   0      874.50      842.04     34.55 o 
   9   4   0      476.97      495.34     22.27 o 
  10   4   0       87.76       91.79      8.95 o 
  11   4   0      150.28      168.93     14.73 o 
   1   5   0        2.05       -1.78      5.05 o 
   2   5   0        3.38        1.29      5.07 o 
   3   5   0       92.73      107.01      8.44 o 
   4   5   0       48.00       56.83      6.65 o 
   5   5   0      142.98      160.72     13.60 o 
   6   5   0       10.01        5.18      5.21 o 
   7   5   0        6.97       -6.71      5.38 o 
   8   5   0        2.37       -7.78      5.19 o 
   9   5   0        5.71       -4.52      7.63 o 
  10   5   0       77.23       69.99     10.06 o 
   0   6   0      303.15      367.55     31.99 o 
   1   6   0       13.17       17.40      7.64 o 
   2   6   0      347.08      472.91     55.92 o 
   3   6   0     1018.28     1174.84     93.47 o 
   4   6   0      557.99      630.64     63.17 o 
   5   6   0      775.19      737.81     39.47 o 
   6   6   0      191.32      158.06     24.10 o 
   7   6   0       35.54       26.41      8.98 o 
   8   6   0       80.92       77.64     12.02 o 
   9   6   0      109.49      112.07     10.91 o 
   1   7   0     1302.80     1637.08     81.08 o 
   2   7   0       89.28      120.73     14.11 o 
   3   7   0       21.28        9.86      9.59 o 
   4   7   0       11.15        5.89      8.73 o 
   5   7   0      145.39      121.12     23.06 o 
   6   7   0        0.36       -8.51      8.27 o 
   7   7   0       20.89        7.16     19.12 o 
   8   7   0        7.34       -3.00      9.40 o 
   0   8   0      621.52      727.94     57.56 o 
   1   8   0      819.58      950.02     50.57 o 
   2   8   0      772.07      831.18     37.55 o 
   3   8   0      593.86      636.70     37.21 o 
   4   8   0      474.78      466.95     29.63 o 
   5   8   0      301.65      280.02     50.44 o 
   6   8   0      276.66      225.65     20.39 o 
   1   9   0        6.51       -3.79     10.29 o 
   2   9   0        0.98      -20.14     14.12 o 
 -13   1   1      120.58      129.36     12.73 o 
 -12   1   1       53.43       67.26      9.45 o 
 -11   1   1      155.26      175.29     12.84 o 
 -10   1   1      344.44      351.14     19.68 o 
  -9   1   1      428.46      445.38     24.09 o 
  -8   1   1      557.09      513.41     18.21 o 
  -7   1   1      260.65      220.14      8.97 o 
  -6   1   1     1302.39     1284.96     44.25 o 
  -5   1   1     2404.67     2416.57    102.11 o 
  -4   1   1      901.09      862.60     47.18 o 
  -3   1   1     3427.70     3314.81    201.01 o 
  -2   1   1     2382.70     2502.45    106.92 o 
  -1   1   1      735.76      810.15     37.38 o 
   0   1   1     7722.49     9284.05    426.08 o 
   1   1   1     9050.38     9257.61    456.83 o 
   2   1   1        4.20        5.74      1.40 o 
   3   1   1      315.82      263.81     14.27 o 
   4   1   1     1776.36     1680.08     48.57 o 
   5   1   1      840.07      750.51     22.57 o 
   6   1   1     2302.55     2254.43     76.50 o 
   7   1   1      980.69      980.00     60.40 o 
   8   1   1      180.55      145.56      8.52 o 
   9   1   1      156.42      124.93     10.52 o 
  10   1   1       46.14       52.69      8.31 o 
  11   1   1       97.21      116.49     19.96 o 
  12   1   1       78.63       88.11     10.65 o 
 -12   2   1        8.88       -2.22      6.56 o 
 -11   2   1       60.59       69.72      9.25 o 
 -10   2   1       12.72       13.89      5.93 o 
  -9   2   1      179.59      142.43     11.78 o 
  -8   2   1       13.75        7.31      3.53 o 
  -7   2   1        0.13       -1.45      2.65 o 
  -6   2   1        2.42       -0.67      2.30 o 
  -5   2   1      469.51      487.37     16.96 o 
  -4   2   1      336.08      325.41     12.60 o 
  -3   2   1      332.33      366.11     11.46 o 
  -2   2   1      348.42      333.07     13.86 o 
  -1   2   1      907.36     1331.30    142.51 o 
   0   2   1       54.87       83.47      6.22 o 
   1   2   1      105.23      132.58      6.62 o 
   2   2   1      276.74      290.73     19.30 o 
   3   2   1      105.23      104.65      5.16 o 
   4   2   1      520.97      436.37     15.45 o 
   5   2   1        0.17       -3.18      2.12 o 
   6   2   1      153.27      135.37      8.35 o 
   7   2   1        0.02       -1.70      3.29 o 
   8   2   1      144.17      114.09      7.83 o 
   9   2   1        6.38        0.41      5.90 o 
  10   2   1      125.74      138.20     12.13 o 
  11   2   1        3.37       -0.27      6.65 o 
  12   2   1        7.65       -0.15     10.41 o 
 -12   3   1      113.02      110.50     12.30 o 
 -11   3   1      182.35      191.69     16.38 o 
 -10   3   1      177.42      167.72     12.78 o 
  -9   3   1        2.52       -1.24      4.54 o 
  -8   3   1      620.20      647.58     33.55 o 
  -7   3   1     2014.12     2134.25     69.69 o 
  -6   3   1      469.62      513.13     18.49 o 
  -5   3   1     1805.00     1891.96     82.68 o 
  -4   3   1      488.70      564.93     28.39 o 
  -3   3   1        5.14        2.07      2.55 o 
  -2   3   1     3459.93     5075.20    544.64 o 
  -1   3   1     1508.45     2410.14    118.55 o 
   0   3   1     1961.86     3104.71    144.68 o 
   1   3   1     1220.45     1831.94     86.38 o 
   2   3   1     2351.73     3230.96    121.26 o 
   3   3   1     2848.10     3407.62    109.84 o 
   4   3   1       15.65       14.36      2.87 o 
   5   3   1      334.42      316.32     12.26 o 
   6   3   1      510.35      551.64     23.10 o 
   7   3   1      270.96      243.99     17.47 o 
   8   3   1      747.03      724.12     29.85 o 
   9   3   1      210.07      197.61     11.37 o 
  10   3   1       15.11        9.76     11.97 o 
  11   3   1       53.56       64.57     13.22 o 
 -11   4   1       13.50       14.07      7.99 o 
 -10   4   1       87.13       83.74      8.71 o 
  -9   4   1        5.97        0.46      5.49 o 
  -8   4   1      522.89      514.87     22.87 o 
  -7   4   1       14.60       18.67      5.51 o 
  -6   4   1        5.07       -3.97      4.16 o 
  -5   4   1        5.16        4.10      4.17 o 
  -4   4   1      590.31      664.60     27.32 o 
  -3   4   1      109.81      115.91      7.85 o 
  -2   4   1      261.09      392.18     36.59 o 
  -1   4   1        1.42       -5.77      3.85 o 
   0   4   1      156.74      225.38     14.13 o 
   1   4   1       18.81       25.65      5.99 o 
   2   4   1       66.10       68.91      6.27 o 
   3   4   1      377.09      480.75     20.73 o 
   4   4   1       99.22      110.36      6.60 o 
   5   4   1      175.38      178.13     10.27 o 
   6   4   1       46.79       51.64      6.29 o 
   7   4   1       97.46       99.02      8.66 o 
   8   4   1        0.01        1.61      5.04 o 
   9   4   1      112.89      121.81      9.81 o 
  10   4   1        6.18        2.42      5.63 o 
  11   4   1       11.15        8.42      8.73 o 
 -11   5   1       90.49       96.99     11.88 o 
 -10   5   1       28.86       18.20      7.21 o 
  -9   5   1       93.65       81.17      9.06 o 
  -8   5   1      502.20      514.94     31.49 o 
  -7   5   1      442.19      483.64     22.12 o 
  -6   5   1      844.06      900.61     57.31 o 
  -5   5   1     1634.46     1857.73    148.50 o 
  -4   5   1      900.45      939.07     72.55 o 
  -3   5   1      709.21      902.04    102.35 o 
  -2   5   1      713.91     1019.90    115.07 o 
  -1   5   1      925.66     1309.57     64.17 o 
   0   5   1     1935.20     2680.71    126.85 o 
   1   5   1     1914.53     2625.82    124.44 o 
   2   5   1     1105.05     1370.48     53.87 o 
   3   5   1     1318.57     1635.05     63.74 o 
   4   5   1      678.07      742.92     31.01 o 
   5   5   1      256.23      254.47     18.16 o 
   6   5   1      654.33      662.99     28.37 o 
   7   5   1      291.90      277.77     14.80 o 
   8   5   1      252.56      239.40     13.55 o 
   9   5   1      474.67      492.09     22.71 o 
  10   5   1      122.41      125.63     10.97 o 
 -10   6   1        0.92       -2.54      7.09 o 
  -9   6   1        8.95      -10.78     18.21 o 
  -8   6   1        6.40       -9.63      8.74 o 
  -7   6   1        7.91       -6.24     11.13 o 
  -6   6   1        1.63       -9.07      6.05 o 
  -5   6   1       92.79       85.94     11.95 o 
  -4   6   1      156.70      150.22     14.99 o 
  -3   6   1        0.02       -6.08      5.05 o 
  -2   6   1       33.21       39.36      8.80 o 
  -1   6   1      207.28      272.68     18.48 o 
   0   6   1      427.86      547.48     30.50 o 
   1   6   1      371.91      449.85     26.21 o 
   2   6   1      286.20      311.52     18.60 o 
   3   6   1        1.41       -4.03      4.64 o 
   4   6   1        1.06       -9.45      6.30 o 
   5   6   1       50.23       41.80      9.41 o 
   6   6   1       16.91       10.03      8.07 o 
   7   6   1        6.02       -5.02      8.04 o 
   8   6   1        0.05       -9.20      6.13 o 
   9   6   1        0.35       -9.92      6.61 o 
  -8   7   1      218.78      200.89     17.82 o 
  -7   7   1      308.56      266.66     20.22 o 
  -6   7   1      518.58      510.93     44.92 o 
  -5   7   1      321.23      304.76     21.89 o 
  -4   7   1      252.49      290.99     21.31 o 
  -3   7   1      228.94      303.13     52.65 o 
  -2   7   1      185.14      224.91     18.90 o 
  -1   7   1      435.73      512.16     30.10 o 
   0   7   1      555.88      694.47     38.16 o 
   1   7   1      846.83      964.56     50.37 o 
   2   7   1      758.41      829.73     35.55 o 
   3   7   1      393.34      424.95     26.07 o 
   4   7   1      249.48      249.60     18.66 o 
   5   7   1       64.76       69.44     12.42 o 
   6   7   1       83.58       57.19     12.59 o 
   7   7   1      125.45      120.38     30.71 o 
  -6   8   1       67.22       62.56     13.72 o 
  -5   8   1        1.34      -15.39     10.26 o 
  -4   8   1       21.00        5.48     11.71 o 
  -3   8   1       16.83        9.15     18.41 o 
  -2   8   1        8.88       -2.53      9.15 o 
  -1   8   1        0.32      -12.82      8.55 o 
   0   8   1       10.43       15.54     10.09 o 
   1   8   1       47.60       39.55     11.32 o 
   2   8   1       18.55       10.66      7.91 o 
   3   8   1      136.64      135.12     16.14 o 
   4   8   1       55.91       61.96     12.86 o 
   5   8   1       46.33       39.88     11.41 o 
  -1   9   1      329.79      294.03     22.35 o 
   0   9   1      304.15      270.93     21.39 o 
   1   9   1      254.23      231.29     16.06 o 
 -13   0   2       93.51       94.17     14.87 o 
 -12   0   2      218.45      216.71     20.53 o 
 -11   0   2       16.43       15.11      6.27 o 
 -10   0   2      108.05      112.79      9.55 o 
  -9   0   2      456.85      405.70     24.51 o 
  -8   0   2      250.02      249.78     16.73 o 
  -7   0   2      452.65      370.03     15.42 o 
  -6   0   2      826.20      803.49     30.81 o 
  -5   0   2     8668.28     8198.96    300.58 o 
  -4   0   2     6420.47     6123.48    224.33 o 
  -3   0   2       31.33       32.71      3.91 o 
  -2   0   2     2277.31     1860.98     68.90 o 
   0   0   2      329.64      340.28     26.51 o 
   1   0   2    30009.33    24611.58   1881.95 o 
   2   0   2     6053.60     4662.56    210.57 o 
   3   0   2     2208.23     1847.85    124.11 o 
   5   0   2      456.03      341.87     38.59 o 
   6   0   2      592.02      591.82     30.05 o 
   7   0   2      602.84      595.25     30.58 o 
   8   0   2      311.67      335.74     27.71 o 
   9   0   2      208.39      241.81     22.61 o 
  10   0   2      221.12      245.32     22.59 o 
  11   0   2      140.86      190.75     20.53 o 
 -13   1   2        0.00       -8.78      6.94 o 
 -12   1   2        2.62        0.57      5.44 o 
 -11   1   2       63.67       53.94      8.16 o 
 -10   1   2       15.10       13.13      4.06 o 
  -9   1   2       46.38       44.93      4.68 o 
  -8   1   2       87.15       75.11      5.26 o 
  -7   1   2      300.72      282.05     16.79 o 
  -6   1   2      342.55      333.26     22.15 o 
  -5   1   2        0.52       -1.50      1.37 o 
  -4   1   2      356.54      306.48     11.74 o 
  -3   1   2       16.60       15.27      1.57 o 
  -2   1   2       65.13       44.36      3.05 o 
  -1   1   2      836.82      681.64     32.04 o 
   0   1   2       96.14       73.95      8.51 o 
   1   1   2     4906.86     4585.57    145.39 o 
   2   1   2     1319.94     1196.52     39.12 o 
   3   1   2       91.58       82.64      4.39 o 
   4   1   2        1.28       -2.78      2.04 o 
   5   1   2      106.97       97.15      5.71 o 
   6   1   2        8.48       14.01      3.75 o 
   7   1   2       46.68       49.31      6.24 o 
   8   1   2       22.23       14.23      5.45 o 
   9   1   2        0.78       -8.58      5.72 o 
  10   1   2        3.78       -4.19      6.58 o 
  11   1   2       38.72       36.92     13.30 o 
 -13   2   2      207.79      254.54     23.48 o 
 -12   2   2      254.27      295.51     36.14 o 
 -11   2   2      335.28      336.81     19.51 o 
 -10   2   2      578.58      563.38     28.90 o 
  -9   2   2       74.99       84.08      7.02 o 
  -8   2   2      134.90      144.16      7.58 o 
  -7   2   2      976.75     1020.92     57.92 o 
  -6   2   2      906.07      909.85     33.40 o 
  -5   2   2     1855.62     1815.97     52.48 o 
  -4   2   2     2157.36     2055.75     59.31 o 
  -3   2   2      652.50      637.57     21.63 o 
  -2   2   2     1404.15     1276.63     48.61 o 
  -1   2   2     1699.98     1979.33     92.44 o 
   0   2   2      329.06      354.59     20.11 o 
   1   2   2     1092.83     1226.08     40.30 o 
   2   2   2     1106.63     1071.86     63.24 o 
   3   2   2      344.54      350.94     12.81 o 
   4   2   2      274.93      227.91      9.21 o 
   5   2   2        2.30        0.39      2.72 o 
   6   2   2      191.74      178.95      8.39 o 
   7   2   2      451.02      427.55     38.27 o 
   8   2   2      250.13      224.98     22.24 o 
   9   2   2      232.55      233.54     15.63 o 
  10   2   2        4.73        2.04      6.68 o 
  11   2   2        0.49        1.27      7.27 o 
 -12   3   2        0.03       -8.43      7.21 o 
 -11   3   2       15.34       18.42      7.25 o 
 -10   3   2        2.06        1.11      5.92 o 
  -9   3   2       56.78       48.47      6.30 o 
  -8   3   2      696.81      731.49     28.20 o 
  -7   3   2       67.13       68.39      5.41 o 
  -6   3   2      136.68      139.07      8.80 o 
  -5   3   2        0.45       -2.47      2.00 o 
  -4   3   2        9.06        7.38      2.61 o 
  -3   3   2      526.31      485.86     29.70 o 
  -2   3   2     2547.57     3388.68    157.58 o 
  -1   3   2      801.03     1039.99     70.98 o 
   0   3   2       61.98       65.95      6.59 o 
   1   3   2        0.09       -3.44      2.52 o 
   2   3   2       92.19       90.69      5.41 o 
   3   3   2      201.77      201.76     13.12 o 
   4   3   2        2.50        1.30      2.79 o 
   5   3   2       14.77       10.66      3.48 o 
   6   3   2       82.41       69.07      8.31 o 
   7   3   2        0.13       -6.90      4.60 o 
   8   3   2        8.41       -0.74      4.81 o 
   9   3   2        2.58       -4.26      4.95 o 
  10   3   2        7.40       -5.74      7.62 o 
  11   3   2        0.60        1.96      8.00 o 
 -12   4   2       43.48       31.50      9.26 o 
 -11   4   2       96.81      102.40     13.80 o 
 -10   4   2      131.81      132.64     10.08 o 
  -9   4   2       35.60       27.22      7.87 o 
  -8   4   2      476.16      529.03     28.09 o 
  -7   4   2     1566.23     1755.24     58.07 o 
  -6   4   2     1150.55     1270.79     66.31 o 
  -5   4   2      701.74      753.20     75.28 o 
  -4   4   2      710.21      713.86     29.16 o 
  -3   4   2      315.40      287.93     29.45 o 
  -2   4   2      664.18      957.77     70.48 o 
  -1   4   2     3339.90     4726.15    219.68 o 
   0   4   2     2756.13     3792.23    176.91 o 
   1   4   2     1672.63     2120.10     98.15 o 
   2   4   2     1394.67     1742.28     81.17 o 
   3   4   2     1351.26     1567.15     68.59 o 
   4   4   2     1340.47     1444.74     48.42 o 
   5   4   2      507.69      530.95     22.90 o 
   6   4   2      533.05      547.45     28.59 o 
   7   4   2      461.39      484.60     21.63 o 
   8   4   2      138.96      132.33     10.14 o 
   9   4   2      253.03      269.40     14.61 o 
  10   4   2      146.83      174.63     12.17 o 
 -11   5   2        0.87      -11.41      7.61 o 
 -10   5   2       66.76       63.63      8.79 o 
  -9   5   2       98.00       94.72      9.45 o 
  -8   5   2        6.26       -1.58      8.06 o 
  -7   5   2       11.30        0.94      6.70 o 
  -6   5   2       24.60       11.26      7.06 o 
  -5   5   2       63.34       68.73     10.10 o 
  -4   5   2       86.37       95.57      8.78 o 
  -3   5   2       93.38      132.51     12.15 o 
  -2   5   2        3.82        4.33      5.41 o 
  -1   5   2       58.23       76.10      9.60 o 
   0   5   2      165.05      207.60     14.50 o 
   1   5   2       22.13       20.25      5.58 o 
   2   5   2      338.23      354.56     16.83 o 
   3   5   2      103.73      118.64      8.79 o 
   4   5   2        0.80       -2.41      4.43 o 
   5   5   2        7.44        4.98      5.13 o 
   6   5   2      130.47      147.82     10.75 o 
   7   5   2        4.78       -1.30      5.69 o 
   8   5   2        8.44        4.51      6.17 o 
   9   5   2       23.38       19.26      7.17 o 
 -10   6   2      152.26      137.28     19.02 o 
  -9   6   2      322.97      297.21     20.94 o 
  -8   6   2      358.54      327.06     21.94 o 
  -7   6   2      459.06      444.60     40.57 o 
  -6   6   2      157.63      180.51     16.00 o 
  -5   6   2      282.42      289.70     20.02 o 
  -4   6   2      433.00      471.01     27.92 o 
  -3   6   2      355.09      428.31     54.94 o 
  -2   6   2     1307.94     1656.77     97.47 o 
  -1   6   2      822.68     1016.24     51.75 o 
   0   6   2     1020.33     1139.44     57.35 o 
   1   6   2      769.10      839.21     35.08 o 
   2   6   2        5.15        2.04      5.23 o 
   3   6   2       50.87       48.34      7.30 o 
   4   6   2      154.44      151.93     14.14 o 
   5   6   2      180.16      168.62     14.78 o 
   6   6   2      373.83      338.60     21.66 o 
   7   6   2      184.99      163.16     21.56 o 
   8   6   2       62.04       56.47      8.99 o 
  -8   7   2        0.07      -18.20     12.60 o 
  -7   7   2       31.74       23.04     10.34 o 
  -6   7   2      210.40      162.27     17.05 o 
  -5   7   2      117.12      128.46     15.64 o 
  -4   7   2      110.33      113.89     15.37 o 
  -3   7   2       16.26        7.90     13.34 o 
  -2   7   2        5.70       -2.64      7.54 o 
  -1   7   2       14.75        5.89      8.23 o 
   0   7   2     1456.15     1694.86     83.52 o 
   1   7   2      250.29      273.52     15.48 o 
   2   7   2      106.53      101.64     10.12 o 
   3   7   2        0.16       -0.72      7.81 o 
   4   7   2        0.86       -6.52      7.50 o 
   5   7   2        1.08       -9.85      7.80 o 
   6   7   2       24.96       19.91      9.55 o 
  -6   8   2      297.35      253.28     22.70 o 
  -5   8   2      282.26      252.29     21.51 o 
  -4   8   2      277.98      301.84     24.22 o 
  -3   8   2      427.52      503.81     54.31 o 
  -2   8   2      523.82      550.64     47.36 o 
  -1   8   2      530.64      546.51     32.32 o 
   0   8   2      312.56      299.87     21.29 o 
   1   8   2      353.15      333.65     18.33 o 
   2   8   2      708.59      679.53     30.65 o 
   3   8   2      540.48      509.39     30.81 o 
   4   8   2      324.99      299.88     21.48 o 
 -13   1   3      118.37      156.07     10.59 o 
 -12   1   3      259.57      265.41     13.69 o 
 -11   1   3      115.87      120.15      7.38 o 
 -10   1   3       96.03      100.64      6.86 o 
  -9   1   3      281.69      263.27     10.82 o 
  -8   1   3      714.53      658.79     31.79 o 
  -7   1   3      894.19      832.41     55.78 o 
  -6   1   3      870.11      716.12     31.83 o 
  -5   1   3     1749.78     1461.70     49.13 o 
  -4   1   3     2143.90     1798.54     57.77 o 
  -3   1   3      347.30      296.90      9.57 o 
  -2   1   3      308.25      250.87     17.60 o 
  -1   1   3     1324.64     1271.11     57.15 o 
   0   1   3      580.75      508.22     15.32 o 
   1   1   3     3686.49     3488.09     99.58 o 
   2   1   3     5148.40     4707.28    150.82 o 
   3   1   3      220.43      191.73      8.08 o 
   4   1   3       79.74       75.70      5.27 o 
   5   1   3      130.57      116.31      6.65 o 
   6   1   3       76.05       84.71      7.00 o 
   7   1   3      578.86      578.20     24.84 o 
   8   1   3      340.23      412.35     19.35 o 
   9   1   3      134.06      149.11     12.78 o 
  10   1   3       71.72       91.63     12.63 o 
 -13   2   3        6.11       39.77     31.10 o 
 -12   2   3        0.22       -0.69      5.29 o 
 -11   2   3        2.37        5.13      5.83 o 
 -10   2   3       51.50       52.68      6.54 o 
  -9   2   3       47.44       52.07      5.35 o 
  -8   2   3        0.21       -2.25      3.12 o 
  -7   2   3        0.98       -1.69      2.83 o 
  -6   2   3       92.27       75.50      4.18 o 
  -5   2   3        6.05        5.77      2.09 o 
  -4   2   3        7.74        2.58      2.25 o 
  -3   2   3       87.24       72.36      4.34 o 
  -2   2   3      534.58      519.97     21.83 o 
  -1   2   3        0.15       -2.58      1.72 o 
   0   2   3        6.44        4.81      1.93 o 
   1   2   3        0.00       -2.57      1.71 o 
   2   2   3        5.70       11.33      2.71 o 
   3   2   3       79.36       82.38      5.02 o 
   4   2   3      139.91      119.89      6.40 o 
   5   2   3      170.56      141.59      7.36 o 
   6   2   3       21.93       17.24      4.48 o 
   7   2   3        1.20       -2.84      5.16 o 
   8   2   3       26.03       23.18      6.85 o 
   9   2   3       57.58       52.52      9.21 o 
  10   2   3       13.26       14.08      8.47 o 
 -12   3   3      210.69      275.43     18.75 o 
 -11   3   3      188.14      190.59     14.02 o 
 -10   3   3      407.25      437.87     19.33 o 
  -9   3   3      362.17      404.54     15.86 o 
  -8   3   3        8.84        4.88      3.96 o 
  -7   3   3     1054.75     1130.16     38.01 o 
  -6   3   3     2153.20     2327.48     75.29 o 
  -5   3   3      621.65      615.23     21.61 o 
  -4   3   3     2213.02     2369.96     77.23 o 
  -3   3   3      541.05      498.81     25.88 o 
  -2   3   3      304.84      299.30     16.87 o 
  -1   3   3     1761.13     2014.28    146.01 o 
   0   3   3      957.82      992.58     39.65 o 
   1   3   3      912.31      905.87     84.17 o 
   2   3   3      492.75      504.64     24.35 o 
   3   3   3     1156.41     1077.02     55.17 o 
   4   3   3      933.15      900.91     31.01 o 
   5   3   3      113.35      107.27      6.91 o 
   6   3   3      180.09      193.06     12.07 o 
   7   3   3      126.51      133.38     13.09 o 
   8   3   3      126.01      123.51     10.96 o 
   9   3   3      143.29      142.03     10.50 o 
  10   3   3       37.49       23.26      9.23 o 
 -12   4   3       14.18        8.24     11.25 o 
 -11   4   3        0.55       -5.10     10.54 o 
 -10   4   3        0.34       -7.26      5.22 o 
  -9   4   3      237.51      243.44     11.58 o 
  -8   4   3        3.80       -5.72      4.36 o 
  -7   4   3      434.45      462.00     17.58 o 
  -6   4   3        0.70       -5.76      5.00 o 
  -5   4   3       38.71       31.83      6.71 o 
  -4   4   3       56.40       50.56      5.95 o 
  -3   4   3       98.37      138.14     10.47 o 
  -2   4   3      110.37      125.41     10.00 o 
  -1   4   3       18.32       19.79      5.83 o 
   0   4   3       13.29       13.01      4.51 o 
   1   4   3       11.93        6.62      4.12 o 
   2   4   3       93.33      110.18      7.82 o 
   3   4   3       93.64       98.13      7.86 o 
   4   4   3       31.03       31.83      4.90 o 
   5   4   3        0.73       -1.67      4.82 o 
   6   4   3       17.75       15.50      6.52 o 
   7   4   3       21.23       23.50      6.26 o 
   8   4   3       29.58       31.33      7.03 o 
   9   4   3        0.01       -1.84      6.40 o 
 -11   5   3      175.38      147.85     19.92 o 
 -10   5   3      296.13      317.80     20.87 o 
  -9   5   3      206.48      209.11     16.88 o 
  -8   5   3      140.42      137.20     15.18 o 
  -7   5   3      223.21      208.29     15.67 o 
  -6   5   3      215.15      186.47     14.49 o 
  -5   5   3      424.86      403.36     29.66 o 
  -4   5   3      954.19     1006.61     74.28 o 
  -3   5   3     1098.24     1238.93     61.12 o 
  -2   5   3      827.41      951.84     83.84 o 
  -1   5   3      565.39      646.17     45.62 o 
   0   5   3      577.71      607.05     31.27 o 
   1   5   3      769.89      853.11     65.35 o 
   2   5   3      357.21      392.29     32.97 o 
   3   5   3      117.63      131.90      9.45 o 
   4   5   3      654.92      698.91     29.69 o 
   5   5   3      435.08      440.08     20.45 o 
   6   5   3      133.57      143.37     11.05 o 
   7   5   3      193.50      191.29     13.30 o 
   8   5   3       33.51       40.31      8.09 o 
  -9   6   3        5.25       -6.03     20.75 o 
  -8   6   3        0.02       -6.25      7.37 o 
  -7   6   3        0.08      -10.59     18.17 o 
  -6   6   3        0.59       -9.11      6.81 o 
  -5   6   3       23.34        1.42      7.79 o 
  -4   6   3      119.06      127.90     14.43 o 
  -3   6   3      247.33      239.22     16.76 o 
  -2   6   3       16.45       12.26      7.23 o 
  -1   6   3       39.04       45.51     19.83 o 
   0   6   3      100.93       93.39     11.27 o 
   1   6   3      331.72      377.11     27.19 o 
   2   6   3       71.69       52.35      7.74 o 
   3   6   3      154.48      140.09     10.50 o 
   4   6   3        7.23       -0.84      7.33 o 
   5   6   3        2.90       -4.70      8.18 o 
   6   6   3       13.66        7.25      8.54 o 
   7   6   3        3.87       -0.97      8.93 o 
  -8   7   3      209.73      187.46     26.34 o 
  -7   7   3      187.25      176.36     17.09 o 
  -6   7   3      334.09      316.68     38.50 o 
  -5   7   3      573.91      565.83     33.45 o 
  -4   7   3      537.26      606.33     35.55 o 
  -3   7   3      644.04      724.27     57.06 o 
  -2   7   3      460.75      467.51     27.84 o 
  -1   7   3      308.54      297.10     20.30 o 
   0   7   3      188.05      181.17     12.81 o 
   1   7   3      145.47      144.53     11.93 o 
   2   7   3      346.22      303.34     16.37 o 
   3   7   3      359.60      343.58     22.36 o 
   4   7   3      364.25      319.61     21.33 o 
   5   7   3      263.76      230.12     20.66 o 
  -5   8   3        6.98       -3.22     11.96 o 
  -4   8   3        2.15       -8.69     11.89 o 
  -3   8   3        0.93       -3.75     14.42 o 
  -2   8   3       78.74       59.14     18.07 o 
  -1   8   3       81.23       64.50     12.73 o 
   0   8   3       46.79       50.88      9.34 o 
   1   8   3       86.40       71.75     10.17 o 
   2   8   3       31.56       29.00     10.60 o 
   3   8   3       88.53       77.29     17.79 o 
 -13   0   4       38.30       42.98     12.47 o 
 -12   0   4      117.04      126.69     17.06 o 
 -11   0   4      280.55      231.59     22.19 o 
 -10   0   4        3.82       -1.11      9.03 o 
  -9   0   4      143.51      128.09     15.96 o 
  -8   0   4      363.44      321.24     25.73 o 
  -7   0   4      280.01      246.35     20.92 o 
  -6   0   4       49.46       31.83      3.76 o 
  -5   0   4        2.86        1.39      2.48 o 
  -4   0   4     2810.40     2603.33    119.42 o 
  -3   0   4     1986.50     1854.15     85.68 o 
  -2   0   4      386.56      371.93     19.09 o 
  -1   0   4     1357.40     1154.27     54.10 o 
   0   0   4       81.95       76.06      9.33 o 
   1   0   4        9.14        7.19      3.23 o 
   2   0   4     1821.31     1746.37     85.47 o 
   3   0   4      442.89      451.04     30.44 o 
   4   0   4      274.44      292.29     17.03 o 
   5   0   4      367.64      435.52     35.17 o 
   6   0   4      256.27      281.95     17.85 o 
   7   0   4      191.00      215.21     15.65 o 
   8   0   4      141.50      158.76     19.39 o 
   9   0   4       36.30       20.92     13.16 o 
 -13   1   4        0.08        2.64     12.20 o 
 -12   1   4       12.31        4.53     17.12 o 
 -11   1   4        0.40       -3.39      7.45 o 
 -10   1   4        4.42       -9.57      6.38 o 
  -9   1   4        0.21       -8.43      5.62 o 
  -8   1   4       36.57       25.22      6.52 o 
  -7   1   4        3.22        1.69      2.97 o 
  -6   1   4       44.65       36.32      4.02 o 
  -5   1   4       33.22       32.59      4.69 o 
  -4   1   4      171.19      153.55      7.04 o 
  -3   1   4      449.78      413.06     13.12 o 
  -2   1   4       12.55        6.43      2.63 o 
  -1   1   4       28.06       30.28      2.45 o 
   0   1   4       61.38       64.44      4.82 o 
   1   1   4       56.33       47.93      3.38 o 
   2   1   4     1057.55      933.89     31.53 o 
   3   1   4      493.58      474.54     17.29 o 
   4   1   4       29.68       28.43      4.60 o 
   5   1   4       31.01       26.21      4.93 o 
   6   1   4        3.08       -6.82      4.54 o 
   7   1   4        0.08       -4.62      5.91 o 
   8   1   4        0.11       -8.24      6.84 o 
   9   1   4        1.16       -7.28      8.26 o 
 -12   2   4      229.40      273.29     24.55 o 
 -11   2   4      323.78      364.99     21.39 o 
 -10   2   4      547.04      556.93     29.24 o 
  -9   2   4      904.19      891.84     35.21 o 
  -8   2   4      432.65      443.78     22.00 o 
  -7   2   4      575.21      561.32     23.75 o 
  -6   2   4     1492.55     1404.08     51.93 o 
  -5   2   4      839.89      807.04     24.46 o 
  -4   2   4     1004.74      854.27     25.81 o 
  -3   2   4     1692.93     1470.55     48.60 o 
  -2   2   4      671.51      575.68     17.80 o 
  -1   2   4     1599.05     1320.09     43.45 o 
   0   2   4     1927.91     1771.79     57.77 o 
   1   2   4      496.46      413.22     13.25 o 
   2   2   4     1031.59      866.91     29.45 o 
   3   2   4      785.99      736.30     25.64 o 
   4   2   4      240.20      217.58      9.78 o 
   5   2   4      126.32      122.83      7.72 o 
   6   2   4        4.82        6.58      4.82 o 
   7   2   4       63.91       76.71      8.71 o 
   8   2   4      125.38      136.07     14.82 o 
   9   2   4       93.94      112.02     12.75 o 
 -12   3   4        0.04       15.96     15.51 o 
 -11   3   4       22.73       17.11     13.17 o 
 -10   3   4        6.48        2.73     13.04 o 
  -9   3   4       60.31       55.19      6.20 o 
  -8   3   4        0.81       -4.89      4.33 o 
  -7   3   4      775.39      786.87     31.70 o 
  -6   3   4      487.67      518.23     21.94 o 
  -5   3   4        0.81       -3.64      3.03 o 
  -4   3   4       11.75        9.49      3.42 o 
  -3   3   4      189.25      145.57     10.48 o 
  -2   3   4       24.74       32.08      3.86 o 
  -1   3   4      336.20      308.49     11.75 o 
   0   3   4      476.70      474.11     20.03 o 
   1   3   4      297.24      297.13     20.48 o 
   2   3   4       75.29       72.63      5.53 o 
   3   3   4       44.03       38.55      4.59 o 
   4   3   4       58.76       51.03      5.34 o 
   5   3   4        0.02       -6.01      4.01 o 
   6   3   4        4.12        2.56      5.66 o 
   7   3   4       29.90       34.49      7.68 o 
   8   3   4        5.96        5.89      7.30 o 
   9   3   4        4.17        1.01      7.52 o 
 -10   4   4      130.56      119.77     11.52 o 
  -9   4   4       94.38      100.62      9.08 o 
  -8   4   4        3.15       -3.80      5.09 o 
  -7   4   4       16.44       14.97      5.48 o 
  -6   4   4      854.86      879.34     35.46 o 
  -5   4   4     1115.40     1126.85     54.73 o 
  -4   4   4      636.63      635.39     26.77 o 
  -3   4   4      706.37      663.25     40.50 o 
  -2   4   4       57.24       58.37      8.34 o 
  -1   4   4       19.17       13.23      4.69 o 
   0   4   4      427.35      403.65     40.13 o 
   1   4   4      490.14      499.83     37.52 o 
   2   4   4      512.26      487.65     49.13 o 
   3   4   4      283.26      283.35     14.16 o 
   4   4   4      252.57      241.70     11.16 o 
   5   4   4      364.17      355.47     17.49 o 
   6   4   4       91.37       93.23      9.19 o 
   7   4   4       97.96      120.39     10.81 o 
   8   4   4       89.22      104.88     21.50 o 
 -10   5   4        0.00       -6.71      8.09 o 
  -9   5   4       10.90        9.03      7.53 o 
  -8   5   4       14.63       12.79      8.98 o 
  -7   5   4        0.47       -2.28      6.50 o 
  -6   5   4        0.31       -4.03      6.02 o 
  -5   5   4       65.03       61.99      9.60 o 
  -4   5   4       28.24       30.34      6.37 o 
  -3   5   4       64.71       68.10      9.72 o 
  -2   5   4       69.21       62.32      9.43 o 
  -1   5   4       48.58       45.74      6.74 o 
   0   5   4        6.38        4.92      5.17 o 
   1   5   4        7.45        5.53      5.22 o 
   2   5   4        4.78        1.31      5.06 o 
   3   5   4      210.88      186.48     13.65 o 
   4   5   4      124.03      123.53     10.07 o 
   5   5   4       31.36       18.19      8.34 o 
   6   5   4        0.76        0.15      8.16 o 
   7   5   4       44.53       31.82      8.85 o 
  -9   6   4      270.36      234.18     17.72 o 
  -8   6   4      329.80      319.21     27.14 o 
  -7   6   4      369.39      363.28     23.08 o 
  -6   6   4      598.53      566.65     38.86 o 
  -5   6   4      531.05      474.73     27.91 o 
  -4   6   4      761.42      711.64     66.63 o 
  -3   6   4      326.29      322.40     20.80 o 
  -2   6   4      214.79      212.80     16.08 o 
  -1   6   4      391.11      387.58     23.88 o 
   0   6   4      263.45      258.44     16.66 o 
   1   6   4     1042.90     1082.51     84.05 o 
   2   6   4      814.67      817.38     60.08 o 
   3   6   4       90.21       74.27      8.79 o 
   4   6   4       86.07       88.31     12.04 o 
   5   6   4       60.45       62.35     11.64 o 
   6   6   4       37.38       37.18     13.26 o 
  -7   7   4        4.52       -5.08      7.94 o 
  -6   7   4        0.91       -7.90      8.90 o 
  -5   7   4      145.76      132.10     16.18 o 
  -4   7   4      159.09      210.77     28.56 o 
  -3   7   4       10.89        5.42     12.26 o 
  -2   7   4        2.81       -7.76      7.63 o 
  -1   7   4        6.99        4.36      8.45 o 
   0   7   4        1.18       -4.10      7.87 o 
   1   7   4      305.19      253.54     18.94 o 
   2   7   4       90.36       87.08     13.34 o 
   3   7   4        0.05       -2.14     15.00 o 
   4   7   4       14.36       10.69      9.84 o 
  -3   8   4      168.48      172.15     26.63 o 
  -2   8   4      203.31      175.06     26.18 o 
  -1   8   4      275.87      225.11     18.47 o 
   0   8   4      205.31      184.99     18.79 o 
 -12   1   5      129.87      152.18     28.07 o 
 -11   1   5      353.71      352.84     21.26 o 
 -10   1   5      283.18      269.86     17.42 o 
  -9   1   5       88.33       89.85     17.49 o 
  -8   1   5      173.83      167.88     10.33 o 
  -7   1   5      295.09      281.94     14.99 o 
  -6   1   5      351.39      364.72     14.19 o 
  -5   1   5      534.32      478.79     17.60 o 
  -4   1   5      931.15      858.97     31.25 o 
  -3   1   5     1702.12     1613.11     53.17 o 
  -2   1   5      489.80      422.37     15.62 o 
  -1   1   5       82.79       76.34      5.49 o 
   0   1   5      225.09      187.82      9.71 o 
   1   1   5       42.33       34.95      6.45 o 
   2   1   5      484.24      467.84     20.04 o 
   3   1   5     1137.63     1205.04     47.54 o 
   4   1   5      222.36      252.17     11.48 o 
   5   1   5      107.96      131.01      8.63 o 
   6   1   5       17.70       19.63      6.03 o 
   7   1   5        2.08       -1.53      7.35 o 
   8   1   5       61.97       69.44      9.96 o 
 -12   2   5        0.00       -6.03      8.88 o 
 -11   2   5        0.33       -2.84      8.66 o 
 -10   2   5        5.61        5.48      7.95 o 
  -9   2   5        0.03        4.14      7.49 o 
  -8   2   5        0.08        1.23      5.40 o 
  -7   2   5       37.29       32.36      7.68 o 
  -6   2   5        5.37        2.48      4.03 o 
  -5   2   5       31.70       32.04      4.65 o 
  -4   2   5       23.50       15.25      3.97 o 
  -3   2   5        5.04        3.33      3.47 o 
  -2   2   5        0.12       -3.74      3.12 o 
  -1   2   5        2.58       -0.85      3.45 o 
   0   2   5       30.91       28.84      6.42 o 
   1   2   5       10.71        5.37      4.01 o 
   2   2   5       15.20       10.01      4.52 o 
   3   2   5      165.45      170.35     10.13 o 
   4   2   5        8.92        5.53      5.51 o 
   5   2   5      110.34      130.70     14.78 o 
   6   2   5        3.24       -1.31      5.60 o 
   7   2   5        0.67        1.23      6.95 o 
   8   2   5        2.42       -4.84      8.31 o 
 -11   3   5      280.04      329.42     25.36 o 
 -10   3   5      157.53      160.37     17.20 o 
  -9   3   5      489.53      496.98     22.69 o 
  -8   3   5      271.28      274.29     14.62 o 
  -7   3   5        5.47        4.84      5.36 o 
  -6   3   5      776.02      796.00     32.50 o 
  -5   3   5     1105.40     1023.65     35.20 o 
  -4   3   5      493.22      472.72     19.16 o 
  -3   3   5      946.60      843.87     33.93 o 
  -2   3   5      311.75      243.05     12.02 o 
  -1   3   5      262.05      204.43     10.50 o 
   0   3   5      565.18      497.86     27.18 o 
   1   3   5      407.79      359.77     36.41 o 
   2   3   5      252.42      210.67     14.63 o 
   3   3   5      177.17      179.89     10.87 o 
   4   3   5      288.13      279.60     14.71 o 
   5   3   5      122.58      148.86     11.13 o 
   6   3   5       56.41       79.48     12.15 o 
   7   3   5       45.76       67.08     12.78 o 
 -11   4   5        3.14        1.04     10.01 o 
 -10   4   5        2.41       -6.73      9.21 o 
  -9   4   5       13.01        7.97      7.33 o 
  -8   4   5      132.82      129.64     11.55 o 
  -7   4   5        0.47       -4.56      6.09 o 
  -6   4   5      132.45      126.13      9.78 o 
  -5   4   5       58.87       53.03     15.10 o 
  -4   4   5        4.07       -4.80      4.36 o 
  -3   4   5        0.88       -5.75      3.84 o 
  -2   4   5        0.73        3.45      4.29 o 
  -1   4   5       98.66       90.72     10.69 o 
   0   4   5       41.24       30.85      8.16 o 
   1   4   5        1.42       -4.91      5.87 o 
   2   4   5        1.82       -1.52      6.44 o 
   3   4   5        8.62       -3.48      6.88 o 
   4   4   5        0.31       -8.09      5.39 o 
   5   4   5        5.37        7.15     11.49 o 
   6   4   5        2.76       -7.51      8.60 o 
   7   4   5        4.77       -2.63     10.33 o 
 -10   5   5       69.55       61.81     13.84 o 
  -9   5   5      196.82      171.73     25.41 o 
  -8   5   5      349.95      380.86     35.56 o 
  -7   5   5      244.58      238.01     25.65 o 
  -6   5   5      163.52      142.14     21.90 o 
  -5   5   5      251.33      201.92     21.87 o 
  -4   5   5      195.86      165.11     13.37 o 
  -3   5   5      159.20      141.68     12.27 o 
  -2   5   5      197.44      192.00     15.49 o 
  -1   5   5      185.18      167.04     13.50 o 
   0   5   5      223.52      210.13     18.31 o 
   1   5   5      357.41      322.18     28.52 o 
   2   5   5      530.57      493.59     49.05 o 
   3   5   5       85.67       78.36     11.70 o 
   4   5   5        1.68        4.92      8.41 o 
   5   5   5       80.53       63.77     18.31 o 
   6   5   5       76.70       57.08     19.73 o 
  -8   6   5        1.93       -8.11     14.16 o 
  -7   6   5        0.95       -5.55     13.05 o 
  -6   6   5        0.65       -0.40     14.08 o 
  -5   6   5       24.00       14.24     13.66 o 
  -4   6   5      104.44       79.75     16.91 o 
  -3   6   5        1.35       -5.65      8.90 o 
  -2   6   5       79.87       63.95     10.98 o 
  -1   6   5       15.57       11.89      8.24 o 
   0   6   5       25.42       20.50      8.94 o 
   1   6   5       13.23        9.19      8.55 o 
   2   6   5      116.72      117.92     14.59 o 
   3   6   5        0.05      -11.82      7.88 o 
  -6   7   5      162.43      195.32     29.90 o 
  -5   7   5      213.23      183.51     27.16 o 
  -4   7   5      235.34      216.96     29.22 o 
  -3   7   5      271.96      224.06     24.62 o 
  -2   7   5      356.65      338.07     23.00 o 
  -1   7   5      344.28      311.83     22.21 o 
   0   7   5      330.01      301.97     21.66 o 
   1   7   5      127.93      110.00     15.20 o 
   2   7   5       62.41       62.84     19.52 o 
 -12   0   6       59.08       51.06     15.82 o 
 -11   0   6      188.69      177.88     21.45 o 
 -10   0   6      266.60      236.53     22.96 o 
  -9   0   6        9.52        0.05     10.51 o 
  -8   0   6       54.86       75.60     14.45 o 
  -7   0   6      153.84      159.25     17.49 o 
  -6   0   6      294.70      293.89     17.79 o 
  -5   0   6       81.35       72.16     11.50 o 
  -4   0   6       16.59       18.39      8.88 o 
  -3   0   6      506.66      453.19     24.18 o 
  -2   0   6      238.87      219.79     14.11 o 
  -1   0   6       94.75      108.77     16.02 o 
   0   0   6      215.82      179.76     12.72 o 
   1   0   6       18.67       13.84      9.25 o 
   2   0   6       64.22       69.08     14.19 o 
   3   0   6      146.97      147.95     17.86 o 
   4   0   6       40.08       48.58     14.74 o 
   5   0   6        7.48       -4.23     11.62 o 
   6   0   6       14.27       26.49     15.40 o 
   7   0   6       14.07       16.27     17.01 o 
 -11   1   6       25.02       16.59      8.59 o 
 -10   1   6        2.55       -5.18      7.70 o 
  -9   1   6       25.44       24.75      7.97 o 
  -8   1   6       25.32       26.90      6.76 o 
  -7   1   6        2.01        2.88      5.33 o 
  -6   1   6        0.02       -3.93      4.10 o 
  -5   1   6       18.68       11.63      4.55 o 
  -4   1   6       58.64       61.22      6.08 o 
  -3   1   6       23.95       25.64      4.80 o 
  -2   1   6       51.61       48.04      5.44 o 
  -1   1   6        1.15        0.12      3.69 o 
   0   1   6       12.09       14.43      6.42 o 
   1   1   6      107.36      112.96     11.36 o 
   2   1   6       76.34       68.33      9.94 o 
   3   1   6       56.47       49.27     10.09 o 
   4   1   6       31.44       44.27      9.99 o 
   5   1   6        0.72      -11.73      7.82 o 
   6   1   6        2.18        0.05      9.80 o 
   7   1   6       11.80        2.43     15.88 o 
 -11   2   6      140.16      152.53     14.26 o 
 -10   2   6      183.92      189.66     15.03 o 
  -9   2   6      251.29      259.26     17.44 o 
  -8   2   6      378.64      404.48     19.18 o 
  -7   2   6      250.22      301.89     15.16 o 
  -6   2   6      450.70      477.07     21.12 o 
  -5   2   6     1165.37     1200.77     40.87 o 
  -4   2   6      533.49      525.32     19.49 o 
  -3   2   6      395.44      392.66     26.43 o 
  -2   2   6      520.16      498.74     18.66 o 
  -1   2   6       92.95       94.21     10.50 o 
   0   2   6      330.64      314.86     19.19 o 
   1   2   6      488.86      489.89     27.33 o 
   2   2   6      172.47      186.29     14.09 o 
   3   2   6      387.35      391.06     26.28 o 
   4   2   6      319.43      362.51     22.90 o 
   5   2   6      110.21      146.12     15.79 o 
   6   2   6       28.65       40.97     11.49 o 
 -11   3   6        6.52        0.13      9.88 o 
 -10   3   6        6.81        3.22      9.59 o 
  -9   3   6       12.99       15.19      7.39 o 
  -8   3   6      152.00      151.51     11.13 o 
  -7   3   6      194.28      175.60     11.46 o 
  -6   3   6       36.01       53.20      7.31 o 
  -5   3   6      180.62      192.42      9.77 o 
  -4   3   6       40.67       46.44      5.74 o 
  -3   3   6       10.82       17.53      5.46 o 
  -2   3   6       25.13       17.37      7.25 o 
  -1   3   6       60.36       62.87      9.61 o 
   0   3   6        5.60       -4.63      5.92 o 
   1   3   6        2.17       -2.65      6.22 o 
   2   3   6       15.15       16.32      9.92 o 
   3   3   6        5.44       -2.48      7.34 o 
   4   3   6        6.23       -1.73      8.22 o 
   5   3   6       17.45       17.17      9.79 o 
   6   3   6        4.11       15.96     15.82 o 
 -10   4   6      154.63      181.52     17.44 o 
  -9   4   6      179.96      159.76     13.40 o 
  -8   4   6      214.20      185.84     12.55 o 
  -7   4   6       11.43        9.68      6.96 o 
  -6   4   6       21.78       23.54      6.70 o 
  -5   4   6      133.72      141.13     12.48 o 
  -4   4   6      280.77      256.39     13.49 o 
  -3   4   6      242.97      240.09     16.59 o 
  -2   4   6      399.54      325.08     20.47 o 
  -1   4   6       85.53       92.31     11.74 o 
   0   4   6       28.25       28.40      8.65 o 
   1   4   6       58.29       56.94     10.19 o 
   2   4   6       42.03       34.30     10.17 o 
   3   4   6       73.89       87.33     19.84 o 
   4   4   6       10.44        9.92      8.93 o 
   5   4   6       13.84      -11.09     13.97 o 
  -8   5   6        1.52       -6.37      9.75 o 
  -7   5   6        1.17        9.21      9.50 o 
  -6   5   6       40.79       28.95      9.36 o 
  -5   5   6       26.99       25.84      8.26 o 
  -4   5   6       10.29       17.07     13.66 o 
  -3   5   6        2.76        0.57      7.39 o 
  -2   5   6       19.16       16.20      8.63 o 
  -1   5   6       22.17        4.23      8.31 o 
   0   5   6       44.26       34.82     13.16 o 
   1   5   6        0.03      -10.45      7.71 o 
   2   5   6       15.66        6.57      8.85 o 
   3   5   6       41.45       39.72     10.72 o 
   4   5   6       15.27       20.96     10.13 o 
  -6   6   6      154.72      146.76     15.40 o 
  -5   6   6      150.10      156.49     23.96 o 
  -4   6   6      318.23      283.60     28.53 o 
  -3   6   6      513.71      433.01     43.72 o 
  -2   6   6      205.10      186.82     15.98 o 
  -1   6   6      181.33      177.33     16.39 o 
   0   6   6       90.32       79.33     12.68 o 
   1   6   6       38.89       31.59     10.71 o 
   2   6   6      264.47      261.33     27.02 o 
 -10   1   7      200.51      219.62     16.23 o 
  -9   1   7      219.10      221.02     16.05 o 
  -8   1   7       83.77      131.72     13.06 o 
  -7   1   7      142.89      203.39     15.85 o 
  -6   1   7      124.36      147.74     10.11 o 
  -5   1   7      122.36      154.71     11.26 o 
  -4   1   7      134.57      146.64      9.31 o 
  -3   1   7      132.78      224.38     36.04 o 
  -2   1   7      408.26      462.62     32.62 o 
  -1   1   7      204.83      212.79     14.98 o 
   0   1   7       61.41       55.55      9.40 o 
   1   1   7       87.24       93.72     11.62 o 
   2   1   7        8.18        6.59      7.97 o 
   3   1   7       44.39       37.33     10.22 o 
   4   1   7      103.72      133.53     18.53 o 
   5   1   7       42.48       73.22     13.55 o 
 -10   2   7        0.38       -8.26      9.32 o 
  -9   2   7        2.76        3.82      8.96 o 
  -8   2   7        3.59       -3.41      6.56 o 
  -7   2   7        3.05        3.43      6.39 o 
  -6   2   7       32.33       52.73      6.74 o 
  -5   2   7       34.63       54.29      6.39 o 
  -4   2   7       63.94       77.95      9.37 o 
  -3   2   7        5.34        8.28      4.98 o 
  -2   2   7        8.54        2.64      7.01 o 
  -1   2   7       15.09       10.59      7.41 o 
   0   2   7        0.08       -8.21      7.08 o 
   1   2   7       20.32       22.09      8.11 o 
   2   2   7       48.81       61.52     11.03 o 
   3   2   7        0.68        2.21      8.24 o 
   4   2   7       64.35       88.47     13.75 o 
  -9   3   7       97.97      105.51     15.42 o 
  -8   3   7      305.93      330.08     20.82 o 
  -7   3   7       95.39      106.30     10.29 o 
  -6   3   7        1.28        8.84     10.06 o 
  -5   3   7      228.01      283.63     23.26 o 
  -4   3   7      287.61      302.35     15.38 o 
  -3   3   7      186.25      196.35     27.35 o 
  -2   3   7      233.32      236.48     36.77 o 
  -1   3   7      102.79      111.44     13.03 o 
   0   3   7       61.61       75.81     21.81 o 
   1   3   7       98.81      102.07     12.87 o 
   2   3   7       87.55       97.65     13.18 o 
   3   3   7       35.07       34.80      9.97 o 
   4   3   7       63.40       78.38     13.80 o 
  -8   4   7        0.50        0.15      7.54 o 
  -7   4   7       37.52       34.53      8.40 o 
  -6   4   7       19.28       21.75      8.37 o 
  -5   4   7       63.82       60.32      9.58 o 
  -4   4   7        7.64        4.62      9.81 o 
  -3   4   7       13.02       12.34      8.54 o 
  -2   4   7       18.10       15.84      8.64 o 
  -1   4   7       13.83        4.68      7.91 o 
   0   4   7        4.91        5.60     11.66 o 
   1   4   7       19.99       16.78      9.00 o 
   2   4   7        1.56        0.05      8.53 o 
  -6   5   7       97.31      106.68     12.70 o 
  -5   5   7       49.15       47.10     15.03 o 
  -4   5   7      204.31      173.89     21.08 o 
  -3   5   7      221.43      202.61     16.74 o 
  -2   5   7       99.37       87.31     26.06 o 
  -1   5   7       25.63       25.44     12.05 o 
   0   5   7        7.13        2.90      8.98 o 
   1   5   7        7.37        0.93      8.81 o 
  -9   0   8      222.79      229.87     24.38 o 
  -8   0   8       61.89       98.64     17.49 o 
  -7   0   8       38.05       65.68     15.02 o 
  -6   0   8       46.58       52.72     10.84 o 
  -5   0   8       87.21       96.51     12.32 o 
  -4   0   8       39.64       73.01     10.63 o 
  -3   0   8       51.39       96.88     23.22 o 
  -2   0   8      112.81      134.51     20.84 o 
  -1   0   8       59.03       61.81     15.32 o 
   0   0   8       36.43       26.20     13.13 o 
   1   0   8       16.70        8.64     11.76 o 
   2   0   8       16.05       11.33     13.16 o 
  -8   1   8       22.23       53.99     11.27 o 
  -7   1   8       35.21       46.66      8.99 o 
  -6   1   8        2.39       -1.77      5.90 o 
  -5   1   8        0.32        5.61      5.63 o 
  -4   1   8       32.03       40.75      9.39 o 
  -3   1   8       54.97       59.78     11.26 o 
  -2   1   8        3.58      -10.74      7.16 o 
  -1   1   8        1.33       -2.17      7.53 o 
   0   1   8        0.96       -5.07      7.32 o 
   1   1   8        1.42        2.27      8.27 o 
   2   1   8       35.09       31.41     10.44 o 
  -8   2   8       61.79       70.16      9.66 o 
  -7   2   8       55.41       70.67      9.56 o 
  -6   2   8       14.57       20.44      7.52 o 
  -4   2   8      327.79      486.07     75.21 o 
  -3   2   8      156.42      197.24     16.05 o 
  -2   2   8      132.57      162.78     14.24 o 
  -1   2   8      133.43      158.24     16.06 o 
   0   2   8        8.16       11.01      8.53 o 
   1   2   8       24.62       26.96     10.17 o 
  -7   3   8       21.68       22.34      9.22 o 
  -6   3   8      102.57      110.61     10.62 o 
  -5   3   8       17.64       24.53      9.90 o 
  -4   3   8        1.75       -3.26     10.29 o 
  -3   3   8        1.57       -4.90      8.19 o 
  -2   3   8        1.83      -10.21      7.99 o 
  -1   3   8        0.09       -4.63      8.15 o 
   0   3   8        1.79       -3.63      8.50 o 
  -4   4   8       30.79       42.21     12.93 o 
  -3   4   8       41.53       46.42     25.90 o 
  -2   4   8       47.26       52.30     11.70 o 
                                                 
